# Supplementary material for: A multi-institutional retrospective cohort of adult-onset medulloblastoma in the modern era
Source: Neurooncol Adv. 2025 Jan 22;7(1):vdae231. doi: 10.1093/noajnl/vdae231 (PMC11842969; doi:10.1093/noajnl/vdae231)
Supplement: vdae231_suppl_Supplementary_Tables_S1-S2_Figures_S1-S2 [file vdae231_suppl_supplementary_tables_s1-s2_figures_s1-s2.zip]

Archive with 4 entries (3 files):
- vdae231_suppl_Supplementary_Tables_1-2_Figures_1-2/
- vdae231_suppl_Supplementary_Tables_1-2_Figures_1-2/vdae231_suppl_Supplementary_Fig S1v2.eps
- vdae231_suppl_Supplementary_Tables_1-2_Figures_1-2/vdae231_suppl_Supplementary_Fig S2.eps
- vdae231_suppl_Supplementary_Tables_1-2_Figures_1-2/vdae231_suppl_Supplementary_Tables_1-2_Figures_1-2_legends.docx
